# Supplementary material for: Novel Scaffolds for Modulation of NOD2 Identified by Pharmacophore-Based Virtual Screening
Source: Biomolecules. 2022 Jul 29;12(8):1054. doi: 10.3390/biom12081054 (PMC9405794; doi:10.3390/biom12081054)
Supplement: Supplementary file 1 [file biomolecules-12-01054-s001.zip]

Archive with 1 entries (1 files):
- biomolecules-1792846-supplementary.pdf
